# Supplementary material for: A Mini Chalk Talk Workshop for Fourth-Year Medical Students: Facilitating the Transition From Student to Resident Educator
Source: MedEdPORTAL. 2024 Jun 25;20:11404. doi: 10.15766/mep_2374-8265.11404 (PMC11219125; doi:10.15766/mep_2374-8265.11404)
Supplement: Supplementary file 1 — Presurvey Questions.docxHow to Prepare an Effective Mini Chalk Talk Video.mp4Mini Chalk Talk Tip Sheet.docxMini Chalk Talk Observation Form.docxMini Chalk Talk Preparation Worksheet.docxFacilitator Email.docxSample Mini Chalk Talk.mp4Postsurvey Questions.docx [file mep_2374-8265.11404-s001.zip]

Archive with 9 entries (9 files):
- A. Presurvey Questions.docx
- G. Sample Mini Chalk Talk.mp4
- H. Postsurvey Questions.docx
- B. How to Prepare an Effective Mini Chalk Talk Video.mp4
- C. Mini Chalk Talk Tip Sheet.docx
- D. Mini Chalk Talk Observation Form.docx
- E. Mini Chalk Talk Preparation Worksheet.docx
- F. Facilitator Email.docx
- _Educational Summary Report_11404.pdf
